# Supplementary material for: A Scoping Review of Food Literacy Interventions
Source: Nutrients. 2024 Sep 19;16(18):3171. doi: 10.3390/nu16183171 (PMC11435165; doi:10.3390/nu16183171)
Supplement: Supplementary file 1 [file nutrients-16-03171-s001.zip]

Archive with 1 entries (1 files):
- nutrients-3172957-supplementary.pdf
